# Supplementary material for: CCL4 Regulates Eosinophil Activation in Eosinophilic Airway Inflammation
Source: Int J Mol Sci. 2022 Dec 18;23(24):16149. doi: 10.3390/ijms232416149 (PMC9782438; doi:10.3390/ijms232416149)
Supplement: Supplementary file 1 [file ijms-23-16149-s001.zip]

Archive with 1 entries (1 files):
- ijms-2052607-supplementary.pdf
